# Supplementary material for: Transcriptome Analysis of Cell Wall and NAC Domain Transcription Factor Genes during Elaeis guineensis Fruit Ripening: Evidence for Widespread Conservation within Monocot and Eudicot Lineages
Source: Front Plant Sci. 2017 Apr 25;8:603. doi: 10.3389/fpls.2017.00603 (PMC5404384; doi:10.3389/fpls.2017.00603)
Supplement: Supplementary Table 1 — Cell wall mined. [file Table1.XLSX]

## Sheet: Feuil2
Meso db	E-value	Arabidopsis most similar sequence	cluster	100	120	140	160	DAP
CL1Contig8217	6e-36	cellulose synthase-like protein G3 CSLG3	A1	12	0	0	0	100
CL6405Contig1	1e-25	cellulose synthase-like xyloglucan glycosyltransferase 5 (CSLC5 putative)	A1	9	0	0	1	100
CL1Contig8337	1e-178	cellulose synthase-like protein G3 CSLG3	A2	1471	722	548	224	100
CL1Contig8355	3e-41	cellulose synthase-like protein G3 CSLG3	A2	113	43	21	14	100
CL10Contig1	1e-170	HAP6 ribophorin II (RPN2) (HG:GalAT complex)	A4	54	30	4	25	100
CL1Contig3844	4e-107	Glycosyltransferase family 61 protein	A4	64	54	29	72	100
CL355Contig1	0	Glycoside hydrolase alpha-galactosidase	A5	9	0	2	11	100
CL1Contig1991	1e-117	xyloglucan:xyloglucosyl transferase (XTR6)	B1	9	18	0	0	120
CL1Contig2599	1e-150	xyloglucan:xyloglucosyl transferase (XTR6)	B1	26	126	74	3	120
CL1Contig3525	0	putative methyltransferase (PMT7)	B1	12	27	2	3	120
CL1Contig3745	1e-145	xyloglucan:xyloglucosyl transferase (XTR6)	B1	17	87	4	1	120
CL1Contig4652	7e-148	xyloglucan:xyloglucosyl transferase (XTR6)	B1	9	38	6	7	120
CL1Contig6118	2e-147	xyloglucan:xyloglucosyl transferase (XTR6)	B1	0	30	4	1	120
CL1Contig6625	2e-148	xyloglucan:xyloglucosyl transferase (XTR6)	B1	2	52	10	7	120
CL1Contig7089	0	reversibly glycosylated polypeptide 2 (RGP2)	B1	40	197	120	81	120
CL1108Contig1	7e-176	endoglucanase 10 (GH9B7) endo-beta-1,4-glucanase	B2	19	24	0	1	120
CL114Contig8	0	cellulose synthase A catalytic subunit 1 (CESA1)	B2	14	24	2	9	120
CL1Contig2021	0	UDP glucose 6-dehydrogenase	B2	71	143	66	62	120
CL1Contig4066	0	Ribophorin I (HG:GalAT complex)	B2	66	70	27	53	120
CL1Contig7619	1e-158	pectin methyltransferase (QUA2, TSD2) putative	B2	17	16	0	6	120
CL1Contig793	0	putative methyltransferase (PMT2)	B2	52	108	33	18	120
CL1Contig9212	0	cellulose synthase-like protein E1 CSLE1	B2	61	58	12	2	120
CL24Contig1	0	Ribophorin I (HG:GalAT complex)	B2	94	90	25	73	120
CL1Contig5783	3e-117	expansin A8 (EXPA8)	B3	7	86	126	98	120
CL400Contig2	6e-139	Glycoside hydrolase alpha-galactosidase 2 (AGAL2 )	B3	0	16	12	9	120
CL1Contig274	0	UDP glucose 6-dehydrogenase	B4	31	126	31	77	120
CL1Contig4821	1e-147	reversibly glycosylated polypeptide 2 (RGP2)	B4	19	40	10	28	120
CL1Contig6323	1e-77	UDP glucose 6-dehydrogenase	B4	12	37	4	25	120
CL139Contig2	0	putative methyltransferase (PMT8)	C1	19	27	76	22	140
CL1Contig3271	3e-162	chitinase-like protein 1 (POM1 )	C1	7	43	56	25	140
CL1Contig6728	4e-158	chitinase-like protein 1 (POM1 )	C1	17	57	105	45	140
CL1Contig2398	0	xyloglucan 6-xylosyltransferase (XXT5)	C2	12	46	39	9	140
CL1Contig8671	0	pectin methyltransferase (QUA2, TSD2) putative	C2	28	74	66	10	140
CL1493Contig2	2e-102	expansin A10 (EXPA10)	C3	0	2	37	1	140
CL1Contig2084	0	beta glucosidase 11 BGLU11	C3	7	18	103	36	140
CL1Contig5974	3e-39	chitinase HCHIB	C3	0	0	29	20	140
CL1Contig6353		beta galactosidase 1 (BGAL1 )	C3	0	0	318	33	140
CL1Contig7290	2e-179	beta glucosidase (BGLU17)	C3	2	2	21	0	140
CL2317Contig1	2e-127	expansin A15 (EXPA15)	C3	2	2	29	1	140
CL393Contig3	0	pectinesterase 1 (AtPME1)	C3	7	18	103	36	140
CL697Contig1	1e-157	glucan endo-1,3-beta-glucosidase 14	C3	0	6	43	21	140
CL1371Contig1	4e-145	xyloglucan:xyloglucosyl transferase (XTH32)	C4	21	1	31	2	140
CL1Contig9093	2e-94	reversibly glycosylated polypeptide 2 (RGP2)	C4	5	1	12	0	140
CL941Contig1	4e-52	Glycoside hydrolase alpha-glucosidase	C4	7	1	10	0	140
CL1Contig2829	1e-119	cellulose synthase-like protein G3 CSLG3	C5	745	440	412	155	140
CL1Contig4077	1e-47	cellulose synthase-like protein G2 CSLG2	C5	9	0	4	0	140
CL1Contig9007	6e-63	chitinase HCHIB	C5	295	57	87	9	140
CL1Contig5616	1e-159	Pectin lyase-like superfamily protein (EgPG4)	D1	0	0	4	285	160
CL1100Contig1	2e-51	cellulose synthase A catalytic subunit 7 (IRX3 )	D1	0	5	0	17	160
CL17Contig5	2e-87	mannosidase, MAN1 mannan endo-1,4-beta-mannosidase 1	D1	0	0	6	29	160
CL1Contig1733	2e-109	beta-1,3-glucanase (catalytic/ cation binding )	D1	0	1	6	65	160
CL1Contig1925	4e-27	chitinase HCHIB	D1	0	0	2	45	160
CL1Contig2660	5e-27	beta-1,3-glucanase 3BG3 beta-1,3-glucanase 3	D1	0	1	4	25	160
CL1Contig2776	6e-122	beta-1,3-glucanase (catalytic/ cation binding )	D1	620	135	435	4183	160
CL1Contig2793	1e-127	xyloglucan:xyloglucosyl transferase (XTR6)	D1	0	0	0	94	160
CL1Contig297	9e-29	chitinase HCHIB	D1	0	0	0	16	160
CL1Contig3143	8e-71	CHIA acidic endochitinase	D1	0	0	0	15	160
CL1Contig3626	0	UDP glucose 6-dehydrogenase	D1	0	0	0	45	160
CL1Contig4349	3e-117	beta-1,3-glucanase (catalytic/ cation binding )	D1	0	0	23	239	160
CL1Contig487	2e-148	chitinase	D1	0	3	10	155	160
CL1Contig6072	7e-111	beta-1,3-glucanase (catalytic/ cation binding )	D1	0	0	35	3823	160
CL1Contig6077	9e-75	beta-1,3-glucanase 3BG3 beta-1,3-glucanase 3	D1	12	5	6	41	160
CL1Contig6285	3e-55	chitin binding PR4 hevein-like protein	D1	0	0	23	169	160
CL1Contig8264	8e-53	beta-1,3-glucanase (catalytic/ cation binding )	D1	0	0	0	34	160
CL1Contig8664	6e-94	glucan endo-1,3-beta-D-glucosidase (BGL2)	D1	12	3	8	123	160
CL2585Contig1	3e-122	chitinase	D1	5	0	0	15	160
CL393Contig3	1e-103	chitinase	D1	0	0	2	78	160
CL407Contig1		Glycosyltransferase family 61 protein	D1	9	3	10	52	160
CL17Contig7	4e-119	mannosidase, mannan endo-1,4-beta-mannosidase 7	D3	0	0	12	37	160
CL1Contig1234	1e-49	beta-1,3-glucanase (BETAG4)	D3	2	0	12	31	160
CL1Contig3183	3e-101	beta-1,3-glucanase 3BG3 beta-1,3-glucanase 3	D3	0	0	223	225	160
CL1Contig4755	3e-138	chitinase HCHIB	D3	2	27	390	851	160
CL1Contig5320	0	endoglucanase 6 (GH9C2 ) endo-beta-1,4-glucanase	D3	5	24	233	202	160
CL1Contig8169	8e-110	xyloglucan endotransglucosylase/hydrolase protein 22 TCH4	D3	17	14	49	123	160
CL1Contig8576	4e-115	CHIA acidic endochitinase	D3	5	3	216	366	160
