# Supplementary material for: Transcriptome Analysis of Cell Wall and NAC Domain Transcription Factor Genes during Elaeis guineensis Fruit Ripening: Evidence for Widespread Conservation within Monocot and Eudicot Lineages
Source: Front Plant Sci. 2017 Apr 25;8:603. doi: 10.3389/fpls.2017.00603 (PMC5404384; doi:10.3389/fpls.2017.00603)
Supplement: Supplementary Table 2 — Cell wall. [file Table2.XLSX]

## Sheet: Supp Table 2
				RPKM Illumina (i) Read Counts					454 Read Counts
Eg Name	Eg Gene (Loc)	Chrom	Chromosome	iProfile	iM100	iM120	iM140	iM160	Profile	M100	M120	M140	M160	Total iM
EgACO3	LOC105039092	Chr2	Chr2		7.22639	75.5084	4662.79	3325.73		0	14.7404	1445.8	710.274	8071.26
EgPG4	LOC105034919	Chr2	Chr2		0.21795	0.523137	12.9742	2740.16		0	0	4.34174	299.571	2753.88
alpha-galactosidase	LOC105035858	unk	Un		10.2212	41.4405	67.5078	16.8203		0	16.8462	13.0252	9.66359	135.99
alpha-galactosidase	LOC105057194	Chr14	Chr14		12.0161	10.8234	6.62285	8.25715		9.9279	0	2.17087	12.0795	37.7195
alpha-glucosidase	LOC105059813	unk	Un		33.0331	23.5967	149.544	10.6754		7.44592	1.05289	10.8543	0	216.849
beta-galactosidase-like	LOC105036555	unk	Un		2.16075	1.00023	2844.84	308.196		0	0	334.314	35.0305	3156.2
beta-glucosidase 12-like	LOC105061257	unk	Un		4.0152	5.31782	7.40223	2.92741		2.48197	2.10577	21.7087	0	19.6627
beta-glucosidase 22-like	LOC105057476	Chr14	Chr14		5.61553	27.3109	128.839	54.3497		7.44592	18.952	108.543	37.4464	216.115
cellulose synthase A catalytic subunit 1	LOC105040177	Chr3	Chr3		38.3442	120.521	15.2063	70.739		14.8918	25.2693	2.17087	9.66359	244.81
cellulose synthase A catalytic subunit 5	LOC105049519	Chr8	Chr8		43.7623	79.5987	32.8302	35.5305		0	5.26443	0	18.1192	191.722
cellulose synthase-like protein E6	LOC105049957	Chr8	Chr8		71.5006	65.4502	20.4081	4.3105		64.5313	61.0674	13.0252	2.4159	161.669
cellulose synthase-like protein G3	LOC105038182	Chr1	Chr1		480.454	404.238	375.12	173.387		2452.19	1268.73	1033.33	413.118	1433.2
PR-4-like	LOC105042178	Chr3	Chr3		3.51427	3.81591	190.161	474.673		0	0	23.8796	177.568	672.164
acidic endochitinase-like	LOC105047536	Chr6	Chr6		4.82922	2.67057	29.0608	102.8		0	0	0	15.7033	139.361
chitinase 1-like	LOC105059691	Chr16	Chr16		8.48901	4.601	959.541	1312.84		17.3738	38.9568	462.395	972.398	2285.47
chitinase 1-like	LOC105049526	Chr8	Chr8		41.1111	127.87	185.359	99.335		17.3738	60.0145	110.714	47.11	453.675
chitinase 1-like	LOC105052906	Chr10	Chr10		42.9973	121.742	102.268	65.7522		7.44592	45.2741	58.6135	26.5749	332.76
chitinase 2-like	LOC105053420	Chr10	Chr10		0.642817	0.385733	3.15846	26.4562		0	0	2.17087	82.1405	30.6432
chitinase 2-like	LOC105055741	Chr1	Chr1		0.0956264	0.688586	1.83425	26.1668		4.96395	2.10577	0	0	28.7853
chitinase 2-like	LOC105046567	Chr6	Chr6		2.89167	0.783636	1.60415	7.78192		4.96395	0	0	15.7033	13.0614
dolichyl-diphosphooligosaccharide--protein glycosyltransferase subunit 1A	LOC105034534	unk	Un		40.5103	57.4116	43.1783	32.8218		69.4953	73.7021	28.2213	55.5656	173.922
dolichyl-diphosphooligosaccharide--protein glycosyltransferase subunit 1B	LOC105055664	Chr12	Chr12		33.6347	47.245	32.6006	26.2152		99.279	94.7598	26.0504	77.3087	139.695
dolichyl-diphosphooligosaccharide--protein glycosyltransferase subunit 2-like	LOC105033620	unk	Un		25.7749	29.4335	14.0519	16.2756		57.0854	31.5866	4.34174	26.5749	85.5359
EGF domain-specific O-linked N-acetylglucosamine transferase-like	LOC105041136	Chr3	Chr3		93.3821	136.497	88.4899	166.311		67.0133	56.8559	30.3922	76.1007	484.68
endoglucanase 19-like	LOC105040704	Chr3	Chr3		9.2787	91.3276	434.853	483.13		4.96395	25.2693	245.308	212.599	1018.59
endoglucanase 24-like	LOC105059603	Chr16	Chr16		11.0992	25.6056	3.24241	5.52914		19.8558	25.2693	0	1.20795	45.4763
expansin-A10-like	LOC105044913	Chr5	Chr5		5.70463	37.4102	188.229	41.699		2.48197	2.10577	30.3922	1.20795	273.043
expansin-A10-like	LOC105056621	Chr13	Chr13		3.70267	66.4664	57.5788	16.2993		0	2.10577	39.0756	1.20795	144.047
expansin-A2-like	LOC105044813	Chr5	Chr5		8.32259	93.6197	193.144	113.559		7.44592	90.5482	132.423	102.676	408.645
glucan endo-1,3-beta-glucosidase-like	LOC105045344	Chr5	Chr5		218.665	85.5418	741.468	2334.54		680.061	151.616	490.616	4636.11	3380.22
glucan endo-1,3-beta-glucosidase-like	LOC105033964	unk	Un		4.24709	5.0461	9.21401	3103.15		0	0	36.9048	4024.88	3121.66
glucan endo-1,3-beta-glucosidase-like	LOC105045348	Chr5	Chr5		1.53631	2.09986	567.977	204.878		0	0	234.454	236.758	776.492
glucan endo-1,3-beta-glucosidase-like	LOC105045343	Chr5	Chr5		12.4457	3.34783	45.815	174.337		0	0	0	36.2384	235.946
glucan endo-1,3-beta-glucosidase-like	LOC105033962	unk	Un		0.259169	0.259198	18.685	213.907		0	0	23.8796	251.253	233.111
glycosyltransferase 5	LOC105033885	unk	Un		12.7941	39.3509	30.252	9.76262		12.4099	48.4328	41.2465	9.66359	92.1596
lichenase-2-like	LOC105045349	Chr5	Chr5		1.12372	1.4931	12.3169	75.8011		0	1.05289	6.51261	68.8531	90.7348
mannan endo-1,4-beta-mannosidase 9	LOC105040138	Chr2	Chr2		0	0	42.5307	78.2198		0	0	19.5378	68.8531	120.75
methyltransferase PMT2	LOC105041728	Chr3	Chr3		40.4316	228.029	83.6159	34.5126		54.6034	113.712	34.7339	19.3272	386.589
methyltransferase PMT3	LOC105033623	unk	Un		72.5323	163.412	242.263	71.9167		19.8558	28.4279	80.3222	22.951	550.124
methyltransferase PMT7	LOC105057645	Chr14	Chr14		9.47379	19.5643	14.2153	10.0189		12.4099	28.4279	2.17087	3.62384	53.2723
pectin methyltransferase QUA2	LOC105056805	Chr13	Chr13		33.7989	246.263	122.106	30.7798		29.7837	77.9136	69.4678	10.8715	432.947
pectin methyltransferase QUA2	LOC105058429	Chr15	Chr15		20.1773	68.5159	18.0026	14.9627		17.3738	16.8462	0	6.03974	121.658
pectinesterase 3	LOC105041982	Chr3	Chr3		15.5591	145.618	13.0377	9.55606		19.8558	48.4328	8.68348	2.4159	183.771
UDP-arabinopyranose mutase 1-like	LOC105058110	Chr15	Chr15		115.113	612.066	368.699	127.025		47.1575	208.472	138.936	85.7643	1222.9
UDP-arabinopyranose mutase 1-like	LOC105046676	Chr6	Chr6		68.0618	189.909	93.2084	141.254		19.8558	42.1155	10.8543	28.9908	492.433
UDP-glucose 6-dehydrogenase 4	LOC105046638	Chr6	Chr6		26.7141	81.2586	58.4359	31.7361		74.4592	150.563	69.4678	65.2292	198.145
UDP-glucose 6-dehydrogenase 5-like	LOC105058153	Chr1	Chr1		82.2554	257.845	93.9349	153.078		44.6755	171.62	36.9048	107.507	587.113
UDP-glucose 6-dehydrogenase 5-like	LOC105058063	Chr15	Chr15		1.97468	6.43329	0.991511	94.0104		0	0	0	47.11	103.41
xyloglucan endotransglucosylase/hydrolase protein 22-like	LOC105052932	Chr10	Chr10		124.431	64.9684	309.712	488.98		17.3738	14.7404	52.1009	129.25	988.091
xyloglucan endotransglucosylase/hydrolase protein 22-like	LOC105050826	Chr8	Chr8		101.837	285.965	35.9282	6.03191		17.3738	91.6011	4.34174	1.20795	429.761
xyloglucan endotransglucosylase/hydrolase protein 23	LOC105049189	Chr7	Chr7		275.662	947.116	111.781	30.2539		12.4099	73.7021	10.8543	7.24769	1364.81
xyloglucan endotransglucosylase/hydrolase protein 23	LOC105049188	Chr7	Chr7		70.7778	215.436	165.314	10.8253		27.3017	132.664	78.1513	3.62384	462.353
xyloglucan endotransglucosylase/hydrolase protein 23	LOC105037481	unk	Un		40.9291	218.949	26.852	6.2796		9.9279	71.5963	10.8543	8.45564	293.01
xyloglucan endotransglucosylase/hydrolase protein 23	LOC105039293	Chr2	Chr2		0.440895	0	0	43.0595		0	0	0	99.0518	43.5004
xyloglucan endotransglucosylase/hydrolase protein 32	LOC105042937	Chr4	Chr4		26.0737	6.72007	52.699	5.6104		22.3378	1.05289	32.563	2.4159	91.1032
xyloglucan glycosyltransferase 5	LOC105039232	Chr2	Chr2		6.99799	28.0786	15.7283	8.8298		9.9279	0	0	1.20795	59.6347
