# Supplementary material for: Transcriptome Analysis of Cell Wall and NAC Domain Transcription Factor Genes during Elaeis guineensis Fruit Ripening: Evidence for Widespread Conservation within Monocot and Eudicot Lineages
Source: Front Plant Sci. 2017 Apr 25;8:603. doi: 10.3389/fpls.2017.00603 (PMC5404384; doi:10.3389/fpls.2017.00603)
Supplement: Supplementary Table 3 — Cell_wall_global. [file Table3.XLSX]

## Sheet: Percentages
	Sum of Relative Read Counts RNA-Seq Illumina						Percentages
Global Transcript Activities	100 DAP	120 DAP	140 DAP	160 DAP	totals	Global Profile	100 DAP	120 DAP	140 DAP	160 DAP	Total
glucan endo-1,3-beta-glucosidase	237.153	96.2948	1383.16	6030.82	7747.42		0.0979311	0.0173483	0.145835	0.432121	0.246631
endoglucanase	20.3779	116.933	438.095	488.659	1064.07		0.00841493	0.0210665	0.0461909	0.0350135	0.0338733
alpha-galactosidase	22.2373	52.2639	74.1307	25.0775	173.709		0.00918276	0.00941577	0.00781603	0.00179686	0.00552984
beta-galactosidase	2.16075	1.00023	2844.84	308.196	3156.2		0.000892268	0.000180199	0.299949	0.0220829	0.100474
alpha-glucosidase	33.0331	23.5967	149.544	10.6754	216.849		0.0136409	0.00425113	0.0157673	0.000764915	0.00690315
beta-glucosidase	9.63074	32.6287	136.241	57.2771	235.778		0.00397696	0.00587832	0.0143647	0.00410402	0.00750572
lichenase	1.12372	1.4931	12.3169	75.8011	90.7348		0.000464033	0.000268995	0.00129864	0.00543131	0.00288844
chitinase and pathogenesis-related	104.571	262.557	1472.99	2115.8	3955.92		0.043182	0.0473018	0.155306	0.151602	0.125932
cellulose synthase and cellulose synthase-like	634.061	669.808	443.564	283.967	2031.4		0.261832	0.120671	0.0467676	0.0203468	0.0646673
xyloglucan biosynthesis or modification	647.149	1767.23	718.014	599.871	3732.27		0.267236	0.318381	0.0757045	0.042982	0.118813
glycosyltransferase 5	12.7941	39.3509	30.252	9.76262	92.1596		0.00528326	0.00708938	0.00318965	0.000699513	0.0029338
mannan endo-1,4-beta-mannosidase	0	0	42.5307	78.2198	120.75		0	0	0.00448426	0.00560462	0.00384396
EGF domain-specific O-linked N-acetylglucosamine transferase	93.3821	136.497	88.4899	166.311	484.68		0.0385616	0.0245911	0.00933002	0.0119165	0.0154293
Expansin	17.7299	197.496	438.952	171.557	825.736		0.00732146	0.0355806	0.0462813	0.0122924	0.0262864
UDP-glucose 6-dehydrogenase (cell wall biogenesis, pectin or hemicellulose)	110.944	345.537	153.362	278.824	888.668		0.0458138	0.0622513	0.0161699	0.0199784	0.0282898
UDP-arabinopyranose mutase	183.175	801.975	461.907	268.279	1715.34		0.0756411	0.144482	0.0487016	0.0192227	0.0546058
dolichyl-diphosphooligosaccharide--protein glycosyltransferase	99.9199	134.09	89.8308	75.3126	399.153		0.0412614	0.0241574	0.00947139	0.00539631	0.0127066
pectin methyltransferase/putative methyltransferase	176.414	725.784	480.203	162.191	1544.59		0.0728491	0.130756	0.0506306	0.0116213	0.0491703
pectin methylesterase	15.5591	145.618	13.0377	9.55606	183.771		0.00642506	0.0262343	0.00137464	0.000684712	0.00585015
EgPG4	0.21795	0.523137	12.9742	2740.16	2753.88		9.00011e-05	9.42474e-05	0.00136795	0.196338	0.0876666
Totals	2421.63	5550.68	9484.44	13956.3	31413.1		1	1	1	1	1

## Sheet: Graphs RC
		Sum of Relative Read Counts RNA-Seq Illumina						Percentages
	Global Transcript Activities	100 DAP	120 DAP	140 DAP	160 DAP	totals	Global Profile	100 DAP	120 DAP	140 DAP	160 DAP	Total
biosynthesis	cellulose synthase and cellulose synthase-like	634.061	669.808	443.564	283.967	2031.4		0.261832	0.120671	0.0467676	0.0203468	0.0646673
biosynthesis	xyloglucan biosynthesis or modification	647.149	1767.23	718.014	599.871	3732.27		0.267236	0.318381	0.0757045	0.042982	0.118813
biosynthesis	glycosyltransferase 5	12.7941	39.3509	30.252	9.76262	92.1596		0.00528326	0.00708938	0.00318965	0.000699513	0.0029338
biosynthesis	EGF domain-specific O-linked N-acetylglucosamine transferase	93.3821	136.497	88.4899	166.311	484.68		0.0385616	0.0245911	0.00933002	0.0119165	0.0154293
biosynthesis	UDP-glucose 6-dehydrogenase (cell wall biogenesis, pectin or hemicellulose)	110.944	345.537	153.362	278.824	888.668		0.0458138	0.0622513	0.0161699	0.0199784	0.0282898
biosynthesis	UDP-arabinopyranose mutase	183.175	801.975	461.907	268.279	1715.34		0.0756411	0.144482	0.0487016	0.0192227	0.0546058
biosynthesis	dolichyl-diphosphooligosaccharide--protein glycosyltransferase	99.9199	134.09	89.8308	75.3126	399.153		0.0412614	0.0241574	0.00947139	0.00539631	0.0127066
biosynthesis	pectin methyltransferase/putative methyltransferase	176.414	725.784	480.203	162.191	1544.59		0.0728491	0.130756	0.0506306	0.0116213	0.0491703
hydrolysis	glucan endo-1,3-beta-glucosidase	237.153	96.2948	1383.16	6030.82	7747.42		0.0979311	0.0173483	0.145835	0.432121	0.246631
hydrolysis	endoglucanase	20.3779	116.933	438.095	488.659	1064.07		0.00841493	0.0210665	0.0461909	0.0350135	0.0338733
hydrolysis	alpha-galactosidase	22.2373	52.2639	74.1307	25.0775	173.709		0.00918276	0.00941577	0.00781603	0.00179686	0.00552984
hydrolysis	beta-galactosidase	2.16075	1.00023	2844.84	308.196	3156.2		0.000892268	0.000180199	0.299949	0.0220829	0.100474
hydrolysis	alpha-glucosidase	33.0331	23.5967	149.544	10.6754	216.849		0.0136409	0.00425113	0.0157673	0.000764915	0.00690315
hydrolysis	beta-glucosidase	9.63074	32.6287	136.241	57.2771	235.778		0.00397696	0.00587832	0.0143647	0.00410402	0.00750572
hydrolysis	lichenase	1.12372	1.4931	12.3169	75.8011	90.7348		0.000464033	0.000268995	0.00129864	0.00543131	0.00288844
hydrolysis	chitinase and pathogenesis-related	104.571	262.557	1472.99	2115.8	3955.92		0.043182	0.0473018	0.155306	0.151602	0.125932
hydrolysis	mannan endo-1,4-beta-mannosidase	0	0	42.5307	78.2198	120.75		0	0	0.00448426	0.00560462	0.00384396
hydrolysis	Expansin	17.7299	197.496	438.952	171.557	825.736		0.00732146	0.0355806	0.0462813	0.0122924	0.0262864
hydrolysis	pectin methylesterase	15.5591	145.618	13.0377	9.55606	183.771		0.00642506	0.0262343	0.00137464	0.000684712	0.00585015
hydrolysis	EgPG4	0.21795	0.523137	12.9742	2740.16	2753.88		9.00011e-05	9.42474e-05	0.00136795	0.196338	0.0876666
	Totals	2421.63	5550.68	9484.44	13956.3	31413.1		1	1	1	1	1

## Sheet: Graphs %
		Sum of Relative Read Counts RNA-Seq Illumina						Percentages
	Global Transcript Activities	100 DAP	120 DAP	140 DAP	160 DAP	totals	Global Profile	100 DAP	120 DAP	140 DAP	160 DAP	Total
biosynthesis	cellulose synthase and cellulose synthase-like	634.061	669.808	443.564	283.967	2031.4		0.261832	0.120671	0.0467676	0.0203468	0.0646673
biosynthesis	xyloglucan biosynthesis or modification	647.149	1767.23	718.014	599.871	3732.27		0.267236	0.318381	0.0757045	0.042982	0.118813
biosynthesis	glycosyltransferase 5	12.7941	39.3509	30.252	9.76262	92.1596		0.00528326	0.00708938	0.00318965	0.000699513	0.0029338
biosynthesis	EGF domain-specific O-linked N-acetylglucosamine transferase	93.3821	136.497	88.4899	166.311	484.68		0.0385616	0.0245911	0.00933002	0.0119165	0.0154293
biosynthesis	UDP-glucose 6-dehydrogenase (cell wall biogenesis, pectin or hemicellulose)	110.944	345.537	153.362	278.824	888.668		0.0458138	0.0622513	0.0161699	0.0199784	0.0282898
biosynthesis	UDP-arabinopyranose mutase	183.175	801.975	461.907	268.279	1715.34		0.0756411	0.144482	0.0487016	0.0192227	0.0546058
biosynthesis	dolichyl-diphosphooligosaccharide--protein glycosyltransferase	99.9199	134.09	89.8308	75.3126	399.153		0.0412614	0.0241574	0.00947139	0.00539631	0.0127066
biosynthesis	pectin methyltransferase/putative methyltransferase	176.414	725.784	480.203	162.191	1544.59		0.0728491	0.130756	0.0506306	0.0116213	0.0491703
hydrolysis	glucan endo-1,3-beta-glucosidase	237.153	96.2948	1383.16	6030.82	7747.42		0.0979311	0.0173483	0.145835	0.432121	0.246631
hydrolysis	endoglucanase	20.3779	116.933	438.095	488.659	1064.07		0.00841493	0.0210665	0.0461909	0.0350135	0.0338733
hydrolysis	alpha-galactosidase	22.2373	52.2639	74.1307	25.0775	173.709		0.00918276	0.00941577	0.00781603	0.00179686	0.00552984
hydrolysis	beta-galactosidase	2.16075	1.00023	2844.84	308.196	3156.2		0.000892268	0.000180199	0.299949	0.0220829	0.100474
hydrolysis	alpha-glucosidase	33.0331	23.5967	149.544	10.6754	216.849		0.0136409	0.00425113	0.0157673	0.000764915	0.00690315
hydrolysis	beta-glucosidase	9.63074	32.6287	136.241	57.2771	235.778		0.00397696	0.00587832	0.0143647	0.00410402	0.00750572
hydrolysis	lichenase	1.12372	1.4931	12.3169	75.8011	90.7348		0.000464033	0.000268995	0.00129864	0.00543131	0.00288844
hydrolysis	chitinase and pathogenesis-related	104.571	262.557	1472.99	2115.8	3955.92		0.043182	0.0473018	0.155306	0.151602	0.125932
hydrolysis	mannan endo-1,4-beta-mannosidase	0	0	42.5307	78.2198	120.75		0	0	0.00448426	0.00560462	0.00384396
hydrolysis	Expansin	17.7299	197.496	438.952	171.557	825.736		0.00732146	0.0355806	0.0462813	0.0122924	0.0262864
hydrolysis	pectin methylesterase	15.5591	145.618	13.0377	9.55606	183.771		0.00642506	0.0262343	0.00137464	0.000684712	0.00585015
hydrolysis	EgPG4	0.21795	0.523137	12.9742	2740.16	2753.88		9.00011e-05	9.42474e-05	0.00136795	0.196338	0.0876666
	Totals	2421.63	5550.68	9484.44	13956.3	31413.1		1	1	1	1	1
