# Supplementary material for: Transcriptome Analysis of Cell Wall and NAC Domain Transcription Factor Genes during Elaeis guineensis Fruit Ripening: Evidence for Widespread Conservation within Monocot and Eudicot Lineages
Source: Front Plant Sci. 2017 Apr 25;8:603. doi: 10.3389/fpls.2017.00603 (PMC5404384; doi:10.3389/fpls.2017.00603)
Supplement: Supplementary Table 4 — NAC Illumina. [file Table4.XLSX]

## Sheet: NAC (2)
			RPKM Illumina (i)
Eg Gene (Loc)	Name assigned and examined this study (Figure 5), ns not studied	Chromosome	Kernel (10w)	Kernel (15w)	Female inflo (2.5cm)	Female inflo (20cm)	Root	Pollen	Embryogenic cell suspension	Shoot apex	Leaf (17cm)	Spear Leaf	iMProfile	iM_100	iM_120	iM_140	iM_160	Total (iM) Mesocarp
LOC105046073	EgNAC6	Chr5	11.0623	29.3289	0	0	0	4.73134	1.69666	0	0	0		21.8093	24.695	388.297	394.298	829.099
LOC105037721	EgNAC10	Chr2	6.11475	2.81666	0	6.4459	0	0	57.719	15.2327	24.4474	0		157.52	200.876	246.032	120.883	725.312
LOC105056230	EgNAC13	Chr13	36.171	59.0729	17.4872	112.591	0	173.188	24.1367	54.352	20.698	209.568		91.6038	258.603	288.613	36.0823	674.902
LOC105057977	EgNAC5	Chr15	8.36863	12.9721	7.57981	58.9935	0	5.46808	17.7258	33.1166	70.4117	72.6111		56.3618	53.8052	290.777	173.783	574.726
LOC105046069	EgNAC3	Chr5	16.5498	97.4107	16.1657	33.9303	0	0	11.1935	170.886	32.6719	53.3053		115.31	40.4186	117.823	67.7373	341.289
LOC105059077	ns	Chr16	82.7665	26.7259	48.1054	17.4498	115.86	0	36.7304	14.2363	120.823	21.018		58.4173	127.681	81.173	46.8583	314.13
LOC105044790	EgNAC11	Chr1	0	18.8872	0	0	0	0	0.645486	0	0	0		66.6067	41.6309	126.478	67.4766	302.193
LOC105038428	ns	Chr2	0	7.06939	0	0	0	18.2962	83.1428	0	0	7.04212		13.6975	15.1607	138.321	43.2432	210.423
LOC105051041	ns	Chr9	8.58597	0	43.2495	86.8891	0	8.26245	14.8602	15.7082	55.7894	189.908		38.8686	17.3754	77.184	76.8948	210.323
LOC105059551	ns	Chr16	21.9237	10.551	25.0623	20.1798	0	190.325	24.3593	13.3492	29.5696	2.62533		26.7875	43.2255	92.8399	16.6282	179.481
LOC105049524	ns	Chr8	28.3326	63.5601	46.6578	24.8126	0	0	58.3783	26.5821	37.7637	21.5846		44.012	24.4764	72.0616	37.3679	177.918
LOC105060954	ns	Un	3.21777	2.13276	0	29.0315	0	11.972	6.59912	7.84929	0	0		48.8483	85.4311	33.3353	10.0584	177.673
LOC105034281	ns	Un	0	9.01502	62.8032	8.60269	0	0	41.1115	11.0594	333.87	218.519		4.68338	2.86544	102.043	53.8318	163.423
LOC105044900	EgNAC1	Chr5	183.346	323.2	0	266.473	0	345.367	10.2172	321.161	197.952	401.798		66.451	27.1207	34.1795	25.4884	153.24
LOC105047002	ns	Chr6	0	1.90317	0	0	0	0	0.0203257	1.75108	0	0		16.3429	27.8499	77.0908	23.8072	145.091
LOC105052358	EgNAC2	Chr10	14.5442	29.7029	14.1086	32.5704	0	0	12.3899	94.4997	38.3615	43.9146		44.6681	16.8851	45.8093	30.7525	138.115
LOC105055620	ns	Chr12	104.167	104.219	33.6704	36.289	0	41.9096	79.7746	67.6001	16.4522	74.1262		27.2078	29.8039	41.8452	34.5746	133.431
LOC105057262	EgNAC8	Chr14	0	26.775	0	0	0	0	21.7106	0	3.84592	4.10333		20.2668	24.7383	69.8145	16.4526	131.272
LOC105054944	ns	Chr12	3.96071	52.1976	37.2382	59.6098	0	4.99237	38.6221	86.2366	1.20123	33.8115		26.1674	24.7759	43.4475	26.0628	120.454
LOC105044904	ns	Chr5	0	0	0	0	0	0	0.0242953	0	2.12392	0		0.34759	0.959455	8.41457	89.9323	99.6539
LOC105052359	ns	Chr10	0	0	0	0	0	0	9.3054	0	31.2023	0		4.37692	1.44454	38.9381	39.5982	84.3578
LOC105052904	ns	Chr10	0	42.7354	0	11.9441	0	0	11.3171	4.34524	4.51741	1.64503		19.9032	6.6421	31.7672	15.1055	73.4181
LOC105043851	ns	Chr4	0	17.2389	0	0	0	0	12.4088	0	0	0		5.78172	9.46713	48.6846	8.40907	72.3425
LOC105035866	ns	Un	2.74249	0	2.94358	0	0	0	21.8077	6.19591	0	0		10.26	17.2669	30.4169	14.3488	72.2925
LOC105056634	ns	Chr13	0	102.031	9.55697	0	0	0	101.132	0	0	0		0.861168	1.21823	53.3308	15.6876	71.0978
LOC105053225	ns	Chr10	0	19.4681	20.0284	10.0593	0	0	24.1546	24.6396	0	9.71131		17.4775	23.6036	17.9032	4.87099	63.8553
LOC105061462	ns	Un	0	0	0	0	0	0	0.71531	0	656.598	133.437		39.0747	19.2604	4.49214	0.310461	63.1377
LOC105041085	ns	Chr3	3.69061	16.387	12.4582	0.778339	0	7.94545	16.7821	0.750462	0	19.5592		15.1305	19.7127	18.1009	9.89557	62.8396
LOC105057261	EgNAC7	Chr14	0	5.15208	0	0	0	0	3.19138	4.74034	0	0		1.73188	0.755814	41.2907	16.7251	60.5035
LOC105057259	ns	Chr14	0	0	0	41.9448	0	442.97	2.12628	71.3691	306.584	25.7563		22.8351	20.8146	8.46649	2.37305	54.4893
LOC105037120	ns	Chr2	0	0	0	4.98651	0	0	79.7777	0	0	0		12.296	6.1327	15.3681	18.3845	52.1812
LOC105043241	ns	Chr4	4.61741	14.0074	9.02023	7.45093	0	0	10.7396	7.18407	0	3.04865		8.13185	10.9724	15.1184	9.64958	43.8722
LOC105047003	ns	Chr6	4.15713	0	0	0	0	0	0.147137	2.53518	15.4354	0		11.0305	2.32425	5.01247	11.9888	30.356
LOC105051813	ns	Chr9	14.647	16.9893	0	16.2122	0	63.428	37.5331	4.46616	129.163	178.908		12.0895	5.02919	10.5473	0.990013	28.656
LOC105044906	ns	Chr5	24.5159	32.3211	0	15.4214	0	23.5921	24.0363	0	15.2541	1.9791		0.808282	3.92903	11.9622	7.19156	23.8911
LOC105054253	ns	Chr11	49.1085	43.3973	2.57477	12.9425	0	0	45.2517	11.2321	1.26674	16.2073		8.04342	6.3689	5.89596	3.32045	23.6287
LOC105036710	ns	Un	0	7.16626	0	2.2795	0	0	103.169	2.19785	4.46053	0		5.7669	2.32162	8.73931	6.17117	22.999
LOC105058562	ns	Chr15	0	68.5929	0	11.4224	0	0	17.092	0	0	0		2.11249	1.27009	14.0608	4.08249	21.5259
LOC105042635	ns	Chr4	0	0	0	0	0	0	0.12538	0	3.65362	0		6.69685	5.74079	4.82498	0.266043	17.5287
LOC105049070	ns	Chr7	0	0	0	0	0	0	6.93641	0	0	0		0.173342	0.0520084	2.92367	11.1833	14.3323
LOC105052360	ns	Chr10	0	0	0	0	0	0	2.68451	0	0	0		0.138403	0.581358	11.1684	2.07835	13.9665
LOC105053877	ns	Chr11	0	6.18066	0	1.47449	0	0	5.97745	0	2.94599	15.7806		2.01744	4.42186	5.10449	1.74485	13.2886
LOC105058561	ns	Chr15	0	24.8676	25.7351	101.683	0	19.5645	9.44057	2.04497	4.15026	4.42804		1.46727	1.05117	5.12203	4.46872	12.1092
LOC105033559	ns	Chr1	0	0	0	0	0	0	4.24533	3.79003	0	0		0.188821	0.113305	5.28708	4.69075	10.28
LOC105038484	ns	Chr2	0	0	0	0	0	0	0.0430511	0	0	0		6.65201	2.2915	1.05922	0	10.0027
LOC105052103	ns	Chr9	0	0	0	0	23.7514	0	0	0	0	0		7.65769	1.68682	0.384685	0.107822	9.83701
LOC105051542	ns	Chr9	0	0	0	0	0	0	0	2.1521	34.0965	23.8357		3.46386	3.82068	0.945565	0.159018	8.38913
LOC105061407	ns	Un	0	0	6.13838	6.16606	0	0	1.03514	2.97261	0	0		5.7264	0.947923	0.848947	0	7.52327
LOC105051763	ns	Chr9	22.8959	15.1756	0	0	0	0	0.0405186	0	0	0		1.62315	1.25228	3.06742	1.4186	7.36145
LOC105046075	ns	Chr5	21.4913	0	0	4.53102	0	0	0.507105	0	0	0		0.145102	1.3496	1.4876	3.71227	6.69457
LOC105034190	ns	Un	0	0	3.15554	12.6791	0	0	0.0177378	0	9.30394	4.96333		0.558299	0.456841	3.49133	2.08889	6.59536
LOC105032026	ns	Un	0	0	0	0	0	0	3.97438	0	0	0		0.0971983	0.116651	1.8644	4.00036	6.07861
LOC105038777	ns	Chr2	2.99579	0	7.54523	28.4222	0	153.755	78.8668	34.7121	131.626	1.97797		0.364078	0.873884	3.29109	1.07995	5.609
LOC105059815	ns	Un	0	0	0	0	0	0	0.0311004	0	0	0		0	0	0.294303	4.65241	4.94671
LOC105061547	ns	Un	0	6.21374	0	0	0	0	1.62588	0	266.868	43.3284		2.18371	1.19643	0.816383	0	4.19652
LOC105051873	ns	Chr9	45.8149	0	0	0	0	0	0	0	0	0		0.713831	1.79905	0.849867	0	3.36275
LOC105046745	ns	Chr6	0	0	0	0	0	0	0	0	0	17.4049		0	0	2.29556	0.989875	3.28544
LOC105043459	ns	Chr1	0	0	7.59285	0	0	3.86813	0.661549	0	11.1935	45.7805		1.28231	0.622907	0.767383	0.27169	2.9443
LOC105035736	ns	Un	0	0	7.61908	19.7668	0	17.8681	54.3879	14.9876	28.7001	6.15725		1.32983	0.764262	0.42037	0	2.51447
LOC105038579	ns	Chr2	19.0109	0	0	9.61941	0	0	0	2.31872	58.8228	0		1.7713	0.46213	0	0	2.23343
LOC105035345	ns	Un	0	0	6.07637	0	0	18.5734	2.11769	0	5.97195	44.6016		0.390935	1.11429	0.193932	0.217427	1.91658
LOC105036290	ns	Un	0	0	0	0	0	0	0.266726	0	0	2.26165		0.555057	0.208169	0.596587	0.308707	1.66852
LOC105049263	ns	Chr1	0	1.82728	0	1.74371	0	132.65	1.73686	3.36251	0	0		0.279203	0.536129	0.480149	0.248455	1.54394
LOC105034812	ns	Un	0	0	0	0	0	0	0.438748	0	0	0		0.139492	0.167408	0.553583	0.62065	1.48113
LOC105048021	ns	Chr7	2.35844	0	0	6.88881	0	0	1.64589	1.43827	6.55423	11.4662		0.375201	0.65407	0.220595	0.192254	1.44212
LOC105035739	ns	Un	0	0	6.41199	0	0	3.26655	12.0743	0	0	26.8943		1.03132	0.30943	0.0682144	0	1.40896
LOC105032915	ns	Un	0	0	0	0	0	0	1.67255	0	0	0		0.312118	0.124861	0.412887	0.347182	1.19705
LOC105041759	ns	Chr3	0	0	0	0	0	0	0.0862653	0	0	0		0.0885459	0.489333	0.514666	0.0984933	1.19104
LOC105054186	ns	Chr11	0	3.09033	5.87149	2.94899	0	0	0.36305	0	0	0		0.0944385	0.170008	0.874501	0	1.13895
LOC105037260	ns	Un	0	0	4.6897	2.35543	0	0	3.90151	0	0	0		0.905163	0.181053	0.0498918	0	1.13611
LOC105032095	ns	Un	0	0	0	0	0	0	0.0733651	0	0	0		0.209925	0.503876	0	0	0.713802
LOC105050083	ns	Chr8	19.5985	6.44872	3.17523	3.0688	0	28.7508	1.58261	9.03708	75.7384	49.1574		0.204284	0.211919	0.0675598	0.227234	0.710997
LOC105043346	ns	Chr4	0	0	0	0	0	0	0	3.19807	0	0		0	0.127478	0.421541	0	0.549018
LOC105059692	ns	Chr16	0	0	0	0	0	0	0.711207	0	15.5436	0		0.305255	0.0610577	0.134603	0	0.500915
LOC105054488	ns	Chr11	0	0	0	0	0	0	3.20982	0	0	0		0.385903	0	0.102099	0	0.488002
LOC105049161	ns	Chr7	0	0	0	0	73.5656	0	0.262314	0	0	0		0.150116	0	0	0.33396	0.484076
LOC105037968	ns	Chr2	0	0	0	0	0	0	0.373455	0	0	0		0	0.0641228	0	0.356593	0.420716
LOC105041870	ns	Chr3	8.48202	0	0	0	0	0	0.150105	0	0	0		0	0.103093	0.284089	0	0.387183
LOC105059200	ns	Chr16	0	0	0	0	0	0	1.79176	0	0	0		0	0	0.386327	0	0.386327
LOC105033184	ns	Un	0	0	0	12.8486	0	0	1.24626	0	0	0		0	0	0.272154	0	0.272154
LOC105036217	ns	Un	0	0	0	0	0	0	0.0246006	0	0	18.3564		0	0	0.139677	0.0782996	0.217977
LOC105048369	ns	Chr7	0	2.07805	272.425	9.915	0	54.3073	0.732382	68.8311	0	0		0.0635037	0.0381064	0.0420032	0.0706378	0.214251
LOC105059296	ns	Chr16	0	0	0	8.4353	0	2.13901	0.0236016	0	63.9616	22.0138		0	0.202622	0	0	0.202622
LOC105056744	ns	Chr13	0	0	0	0	0	0	178.198	0	0	0		0.0818709	0	0.108304	0	0.190174
LOC105049308	ns	Chr7	0	0	0	0	0	0	2.68768	0	0	0		0	0	0.0627987	0.10561	0.168409
LOC105037745	ns	Un	0	0	0	0	0	0	0.377352	0	0	0		0.154249	0	0	0	0.154249
LOC105033099	ns	Un	0	0	8.6386	2.16939	0	0	0.0242794	0	0	0		0	0	0.137854	0	0.137854
LOC105048435	ns	Chr7	0	0	0	0	0	0	0	0	0	0		0	0	0	0.120928	0.120928
LOC105039412	ns	Chr2	0	0	0	0	0	0	64.817	0	0	0		0.117087	0	0	0	0.117087
LOC105055697	ns	Chr12	0	0	0	0	0	0	0.0356968	0	0	0		0.102142	0	0	0	0.102142
LOC105050870	ns	Chr8	0	0	0	0	0	0	19.7046	0	0	0		0	0.0809459	0	0	0.0809459
LOC105033624	ns	Un	0	0	0	0	0	0	1.14373	0	0	0		0.0711445	0	0	0	0.0711445
LOC105045602	ns	Chr5	0	0	0	6.15464	0	0	0	0	0	0		0	0.0591355	0	0	0.0591355
LOC105037490	ns	Un	0	0	0	0	0	0	1.47719	0	0	0		0	0	0.0458316	0	0.0458316
LOC105047259	ns	Chr6	0	0	3.89474	0	0	0	0.109465	0	0	0		0	0.0375905	0	0	0.0375905
LOC105035080	ns	Un	0	0	0	3.01315	0	0	1.62931	0	0	0		0	0	0.0319117	0	0.0319117
LOC105031949	ns	Un	0	0	0	0	0	806.181	0.793736	30.6535	0	0		0	0	0	0	0
LOC105032232	ns	Un	0	0	0	0	0	0	0.15845	0	0	0		0	0	0	0	0
LOC105033492	ns	Un	0	0	0	0	0	0	0.0370111	3.18853	0	0		0	0	0	0	0
LOC105034430	ns	Un	0	0	0	0	0	0	0	0	0	0		0	0	0	0	0
LOC105034611	ns	Un	0	0	0	0	0	0	0	0	0	0		0	0	0	0	0
LOC105034728	ns	Chr2	0	0	0	0	0	0	0	0	16.8234	2.5642		0	0	0	0	0
LOC105034962	ns	Un	0	0	0	0	0	0	0	0	0	0		0	0	0	0	0
LOC105036296	ns	Un	0	0	0	0	0	0	0.0821106	0	0	0		0	0	0	0	0
LOC105036489	ns	Un	0	0	0	0	0	0	0	0	0	0		0	0	0	0	0
LOC105037547	ns	Chr2	0	0	0	0	0	0	0.128484	0	0	0		0	0	0	0	0
LOC105037791	ns	Un	0	0	0	0	0	0	0	0	0	0		0	0	0	0	0
LOC105038270	ns	Chr2	0	0	0	0	0	4.51282	0	0	17.4122	4.6444		0	0	0	0	0
LOC105038564	ns	Chr2	0	0	0	0	0	0	61.4281	0	0	0		0	0	0	0	0
LOC105040683	ns	Chr3	0	0	0	0	0	6.2312	334.353	0	0	0		0	0	0	0	0
LOC105040939	ns	Chr3	0	0	0	0	0	0	1.63011	2.55336	0	0		0	0	0	0	0
LOC105041210	ns	Chr3	0	0	0	0	0	0	0.0899181	0	0	0		0	0	0	0	0
LOC105041732	ns	Chr3	0	0	0	0	0	0	1.24948	0	0	0		0	0	0	0	0
LOC105043589	ns	Chr4	0	0	0	0	0	0	0.749134	0	0	0		0	0	0	0	0
LOC105045083	ns	Chr1	0	0	0	0	0	0	0.82658	0	0	0		0	0	0	0	0
LOC105048188	ns	Chr7	0	0	0	0	0	0	693.501	0	0	0		0	0	0	0	0
LOC105051584	ns	Chr9	0	0	0	0	0	0	42.4722	0	0	0		0	0	0	0	0
LOC105054039	ns	Chr11	0	0	0	0	0	0	0	0	0	0		0	0	0	0	0
LOC105055179	ns	Chr12	0	0	0	0	0	0	2.21783	0	72.0144	0		0	0	0	0	0
LOC105055255	ns	Chr12	0	0	14.9203	22.4814	0	0	0	10.8381	0	0		0	0	0	0	0
LOC105058867	ns	Chr16	0	0	0	0	0	0	0	0	0	0		0	0	0	0	0
LOC105058868	ns	Chr16	0	0	0	47.1677	0	0	0	0	0	0		0	0	0	0	0
LOC105059501	ns	Chr16	0	0	5.94535	2.98608	0	0	0	5.75826	0	0		0	0	0	0	0
LOC105060531	ns	Chr1	0	0	0	0	0	0	0.109481	0	0	0		0	0	0	0	0
